# Supplementary material for: MSH2-MSH3 promotes DNA end resection during homologous recombination and blocks polymerase theta-mediated end-joining through interaction with SMARCAD1 and EXO1
Source: Nucleic Acids Res. 2023 May 4;51(11):5584–602. doi: 10.1093/nar/gkad308 (PMC10287916; doi:10.1093/nar/gkad308)
Supplement: gkad308_Supplemental_Files [file gkad308_supplemental_files.zip]

Archive with 2 entries (2 files):
- Oh et al Supp Text NAR_230317 final.docx
- Supplementary Figures_revision final.pdf
